# Supplementary material for: Identification and Characterization of Novel circRNAs Involved in Muscle Growth of Blunt Snout Bream (Megalobrama amblycephala)
Source: Int J Mol Sci. 2021 Sep 17;22(18):10056. doi: 10.3390/ijms221810056 (PMC8467684; doi:10.3390/ijms221810056)
Supplement: Supplementary file 1 [file ijms-22-10056-s001.zip › Table S1.xlsx]

## Sheet: FG_M1_vs_SG_M1.CAD_GO_enrichmen
Table S1. GO-enrichment analysis of those genes that generated DE circRNAs between FG and SG groups
GO_accession	Description	Term_type	Over_represented_p-value	Corrected_p-value	CAD_item	CAD_list	Bg_item	Bg_list	Gene_names
	molecular function
GO:0016755	transferase activity, transferring amino-acyl groups	molecular_function	0.0026619	1	2	28	54	19312	MamblycephalaGene13337.gene,MamblycephalaGene21350.gene
GO:0044212	transcription regulatory region DNA binding	molecular_function	0.019333	1	1	28	14	19312	MamblycephalaGene24018.gene
GO:0015238	drug transmembrane transporter activity	molecular_function	0.021034	1	1	28	12	19312	MamblycephalaGene11387.gene
GO:0090484	drug transporter activity	molecular_function	0.021604	1	1	28	13	19312	MamblycephalaGene11387.gene
GO:0004616	phosphogluconate dehydrogenase (decarboxylating) activity	molecular_function	0.029739	1	1	28	23	19312	MamblycephalaGene20544.gene
GO:0000975	regulatory region DNA binding	molecular_function	0.03311	1	1	28	28	19312	MamblycephalaGene24018.gene
GO:0008092	cytoskeletal protein binding	molecular_function	0.038217	1	3	28	400	19312	MamblycephalaGene11387.gene,MamblycephalaGene20544.gene,MamblycephalaGene19396.gene
GO:0003810	protein-glutamine gamma-glutamyltransferase activity	molecular_function	0.039688	1	1	28	24	19312	MamblycephalaGene21350.gene
GO:0000149	SNARE binding	molecular_function	0.044426	1	1	28	31	19312	MamblycephalaGene09419.gene
GO:0001067	regulatory region nucleic acid binding	molecular_function	0.03311	1	1	28	28	19312	MamblycephalaGene24018.gene
	biological process
GO:0006023	aminoglycan biosynthetic process	biological_process	0.001151	1	2	28	25	19312	MamblycephalaGene16568.gene,MamblycephalaGene13337.gene
GO:0006022	aminoglycan metabolic process	biological_process	0.0036384	1	2	28	50	19312	MamblycephalaGene16568.gene,MamblycephalaGene13337.gene
GO:0000270	peptidoglycan metabolic process	biological_process	0.011578	1	1	28	11	19312	MamblycephalaGene13337.gene
GO:0032505	reproduction of a single-celled organism	biological_process	0.012202	1	2	28	116	19312	MamblycephalaGene16092.gene,MamblycephalaGene21852.gene
GO:0043093	cytokinesis by binary fission	biological_process	0.012202	1	2	28	116	19312	MamblycephalaGene21852.gene,MamblycephalaGene16092.gene
GO:0000917	barrier septum assembly	biological_process	0.014066	1	2	28	123	19312	MamblycephalaGene16092.gene,MamblycephalaGene21852.gene
GO:0032506	cytokinetic process	biological_process	0.014066	1	2	28	123	19312	MamblycephalaGene21852.gene,MamblycephalaGene16092.gene
GO:0090529	cell septum assembly	biological_process	0.014066	1	2	28	123	19312	MamblycephalaGene16092.gene,MamblycephalaGene21852.gene
GO:0022402	cell cycle process	biological_process	0.014425	1	3	28	336	19312	MamblycephalaGene10254.gene,MamblycephalaGene21852.gene,MamblycephalaGene16092.gene
GO:0006732	coenzyme metabolic process	biological_process	0.014768	1	2	28	121	19312	MamblycephalaGene17674.gene,MamblycephalaGene20544.gene
GO:0019954	asexual reproduction	biological_process	0.016001	1	2	28	131	19312	MamblycephalaGene21852.gene,MamblycephalaGene16092.gene
GO:0000910	cytokinesis	biological_process	0.018277	1	2	28	141	19312	MamblycephalaGene16092.gene,MamblycephalaGene21852.gene
GO:0051301	cell division	biological_process	0.026492	1	2	28	176	19312	MamblycephalaGene21852.gene,MamblycephalaGene16092.gene
GO:0051186	cofactor metabolic process	biological_process	0.036632	1	2	28	189	19312	MamblycephalaGene20544.gene,MamblycephalaGene17674.gene
GO:0007049	cell cycle	biological_process	0.041427	1	3	28	553	19312	MamblycephalaGene10254.gene,MamblycephalaGene21852.gene,MamblycephalaGene16092.gene
GO:0044085	cellular component biogenesis	biological_process	0.043565	1	4	28	940	19312	MamblycephalaGene10254.gene,MamblycephalaGene21852.gene,MamblycephalaGene16092.gene,MamblycephalaGene13337.gene
GO:1901566	organonitrogen compound biosynthetic process	biological_process	0.048332	1	3	28	515	19312	MamblycephalaGene16568.gene,MamblycephalaGene17674.gene,MamblycephalaGene13337.gene
GO:0000977	RNA polymerase II regulatory region sequence-specific DNA binding	molecular_function	0.0064125	1	1	28	4	19312	MamblycephalaGene24018.gene
GO:0000978	RNA polymerase II core promoter proximal region sequence-specific DNA binding	molecular_function	0.0064125	1	1	28	4	19312	MamblycephalaGene24018.gene
GO:0000982	RNA polymerase II core promoter proximal region sequence-specific DNA binding transcription factor activity	molecular_function	0.0064125	1	1	28	4	19312	MamblycephalaGene24018.gene
GO:0000987	core promoter proximal region sequence-specific DNA binding	molecular_function	0.0064125	1	1	28	4	19312	MamblycephalaGene24018.gene
GO:0001012	RNA polymerase II regulatory region DNA binding	molecular_function	0.0064125	1	1	28	4	19312	MamblycephalaGene24018.gene
GO:0001159	core promoter proximal region DNA binding	molecular_function	0.0064125	1	1	28	4	19312	MamblycephalaGene24018.gene
GO:0006098	pentose-phosphate shunt	biological_process	0.0068944	1	1	28	3	19312	MamblycephalaGene20544.gene
GO:0006740	NADPH regeneration	biological_process	0.0068944	1	1	28	3	19312	MamblycephalaGene20544.gene
GO:0009252	peptidoglycan biosynthetic process	biological_process	0.009186	1	1	28	7	19312	MamblycephalaGene13337.gene
GO:0009273	peptidoglycan-based cell wall biogenesis	biological_process	0.01054	1	1	28	8	19312	MamblycephalaGene13337.gene
GO:0006890	retrograde vesicle-mediated transport, Golgi to ER	biological_process	0.010692	1	1	28	8	19312	MamblycephalaGene16568.gene
GO:0006031	chitin biosynthetic process	biological_process	0.010797	1	1	28	3	19312	MamblycephalaGene16568.gene
GO:0046349	amino sugar biosynthetic process	biological_process	0.010797	1	1	28	3	19312	MamblycephalaGene16568.gene
GO:1901073	glucosamine-containing compound biosynthetic process	biological_process	0.010797	1	1	28	3	19312	MamblycephalaGene16568.gene
GO:0000976	transcription regulatory region sequence-specific DNA binding	molecular_function	0.01118	1	1	28	9	19312	MamblycephalaGene24018.gene
GO:0006284	base-excision repair	biological_process	0.011452	1	1	28	9	19312	MamblycephalaGene13185.gene
GO:0044038	cell wall macromolecule biosynthetic process	biological_process	0.012487	1	1	28	8	19312	MamblycephalaGene13337.gene
GO:0070589	cellular component macromolecule biosynthetic process	biological_process	0.012487	1	1	28	8	19312	MamblycephalaGene13337.gene
GO:0005727	extrachromosomal circular DNA	cellular_component	0.013958	1	1	28	9	19312	MamblycephalaGene19396.gene
GO:0046821	extrachromosomal DNA	cellular_component	0.013958	1	1	28	9	19312	MamblycephalaGene19396.gene
GO:0006739	NADP metabolic process	biological_process	0.016042	1	1	28	10	19312	MamblycephalaGene20544.gene
GO:0003725	double-stranded RNA binding	molecular_function	0.016137	1	1	28	9	19312	MamblycephalaGene13337.gene
GO:0044036	cell wall macromolecule metabolic process	biological_process	0.017387	1	1	28	12	19312	MamblycephalaGene13337.gene
GO:0042546	cell wall biogenesis	biological_process	0.018026	1	1	28	11	19312	MamblycephalaGene13337.gene
GO:0004100	chitin synthase activity	molecular_function	0.018062	1	1	28	7	19312	MamblycephalaGene16568.gene
GO:0010883	regulation of lipid storage	biological_process	0.019751	1	1	28	9	19312	MamblycephalaGene17795.gene
GO:0010884	positive regulation of lipid storage	biological_process	0.019751	1	1	28	9	19312	MamblycephalaGene17795.gene
GO:0000981	sequence-specific DNA binding RNA polymerase II transcription factor activity	molecular_function	0.020073	1	1	28	9	19312	MamblycephalaGene24018.gene
GO:0006855	drug transmembrane transport	biological_process	0.021034	1	1	28	12	19312	MamblycephalaGene11387.gene
GO:0015893	drug transport	biological_process	0.021604	1	1	28	13	19312	MamblycephalaGene11387.gene
GO:0019362	pyridine nucleotide metabolic process	biological_process	0.023261	1	1	28	17	19312	MamblycephalaGene20544.gene
GO:0046496	nicotinamide nucleotide metabolic process	biological_process	0.023261	1	1	28	17	19312	MamblycephalaGene20544.gene
GO:0008284	positive regulation of cell proliferation	biological_process	0.026029	1	1	28	15	19312	MamblycephalaGene17795.gene
GO:0006777	Mo-molybdopterin cofactor biosynthetic process	biological_process	0.026271	1	1	28	23	19312	MamblycephalaGene17674.gene
GO:0019720	Mo-molybdopterin cofactor metabolic process	biological_process	0.026271	1	1	28	23	19312	MamblycephalaGene17674.gene
GO:0019915	lipid storage	biological_process	0.0267	1	1	28	14	19312	MamblycephalaGene17795.gene
GO:0044380	protein localization to cytoskeleton	biological_process	0.027238	1	1	28	20	19312	MamblycephalaGene10254.gene
GO:0071988	protein localization to spindle pole body	biological_process	0.027238	1	1	28	20	19312	MamblycephalaGene10254.gene
GO:0001897	cytolysis by symbiont of host cells	biological_process	0.027825	1	1	28	13	19312	MamblycephalaGene16568.gene
GO:0019836	hemolysis by symbiont of host erythrocytes	biological_process	0.027825	1	1	28	13	19312	MamblycephalaGene16568.gene
GO:0044179	hemolysis in other organism	biological_process	0.028392	1	1	28	14	19312	MamblycephalaGene16568.gene
GO:0051715	cytolysis in other organism	biological_process	0.028392	1	1	28	14	19312	MamblycephalaGene16568.gene
GO:0051801	cytolysis in other organism involved in symbiotic interaction	biological_process	0.028392	1	1	28	14	19312	MamblycephalaGene16568.gene
GO:0052331	hemolysis in other organism involved in symbiotic interaction	biological_process	0.028392	1	1	28	14	19312	MamblycephalaGene16568.gene
GO:0042493	response to drug	biological_process	0.029713	1	1	28	17	19312	MamblycephalaGene11387.gene
GO:0001816	cytokine production	biological_process	0.030393	1	1	28	16	19312	MamblycephalaGene17795.gene
GO:0001817	regulation of cytokine production	biological_process	0.030393	1	1	28	16	19312	MamblycephalaGene17795.gene
GO:0001819	positive regulation of cytokine production	biological_process	0.030393	1	1	28	16	19312	MamblycephalaGene17795.gene
GO:0072524	pyridine-containing compound metabolic process	biological_process	0.03047	1	1	28	24	19312	MamblycephalaGene20544.gene
GO:0006030	chitin metabolic process	biological_process	0.031832	1	1	28	17	19312	MamblycephalaGene16568.gene
GO:1901071	glucosamine-containing compound metabolic process	biological_process	0.031832	1	1	28	17	19312	MamblycephalaGene16568.gene
GO:0048193	Golgi vesicle transport	biological_process	0.032781	1	2	28	181	19312	MamblycephalaGene16568.gene,MamblycephalaGene10254.gene
GO:0006733	oxidoreduction coenzyme metabolic process	biological_process	0.033587	1	1	28	25	19312	MamblycephalaGene20544.gene
GO:0051240	positive regulation of multicellular organismal process	biological_process	0.034254	1	1	28	18	19312	MamblycephalaGene17795.gene
GO:0001907	killing by symbiont of host cells	biological_process	0.035012	1	1	28	17	19312	MamblycephalaGene16568.gene
GO:0044004	disruption by symbiont of host cell	biological_process	0.035012	1	1	28	17	19312	MamblycephalaGene16568.gene
GO:0031640	killing of cells of other organism	biological_process	0.035574	1	1	28	18	19312	MamblycephalaGene16568.gene
GO:0044364	disruption of cells of other organism	biological_process	0.035574	1	1	28	18	19312	MamblycephalaGene16568.gene
GO:0051818	disruption of cells of other organism involved in symbiotic interaction	biological_process	0.035574	1	1	28	18	19312	MamblycephalaGene16568.gene
GO:0051883	killing of cells in other organism involved in symbiotic interaction	biological_process	0.035574	1	1	28	18	19312	MamblycephalaGene16568.gene
GO:0042127	regulation of cell proliferation	biological_process	0.03695	1	1	28	19	19312	MamblycephalaGene17795.gene
GO:0032324	molybdopterin cofactor biosynthetic process	biological_process	0.037825	1	1	28	28	19312	MamblycephalaGene17674.gene
GO:0043545	molybdopterin cofactor metabolic process	biological_process	0.037825	1	1	28	28	19312	MamblycephalaGene17674.gene
GO:0051189	prosthetic group metabolic process	biological_process	0.038453	1	1	28	29	19312	MamblycephalaGene17674.gene
GO:0006024	glycosaminoglycan biosynthetic process	biological_process	0.03903	1	1	28	22	19312	MamblycephalaGene13337.gene
GO:0001906	cell killing	biological_process	0.039258	1	1	28	20	19312	MamblycephalaGene16568.gene
GO:0019637	organophosphate metabolic process	biological_process	0.039686	1	3	28	471	19312	MamblycephalaGene20544.gene,MamblycephalaGene17674.gene,MamblycephalaGene19149.gene
GO:0008283	cell proliferation	biological_process	0.040676	1	1	28	24	19312	MamblycephalaGene17795.gene
GO:0071554	cell wall organization or biogenesis	biological_process	0.040699	1	1	28	29	19312	MamblycephalaGene13337.gene
GO:0006007	glucose catabolic process	biological_process	0.041593	1	1	28	33	19312	MamblycephalaGene20544.gene
GO:0019320	hexose catabolic process	biological_process	0.041593	1	1	28	33	19312	MamblycephalaGene20544.gene
GO:0019905	syntaxin binding	molecular_function	0.044426	1	1	28	31	19312	MamblycephalaGene09419.gene
GO:0018149	peptide cross-linking	biological_process	0.044953	1	1	28	27	19312	MamblycephalaGene21350.gene
GO:0046365	monosaccharide catabolic process	biological_process	0.046361	1	1	28	35	19312	MamblycephalaGene20544.gene
GO:0010181	FMN binding	molecular_function	0.04714	1	1	28	30	19312	MamblycephalaGene19396.gene
GO:0009395	phospholipid catabolic process	biological_process	0.048212	1	1	28	21	19312	MamblycephalaGene19149.gene
GO:0030474	spindle pole body duplication	biological_process	0.048974	1	1	28	36	19312	MamblycephalaGene10254.gene
GO:0051300	spindle pole body organization	biological_process	0.048974	1	1	28	36	19312	MamblycephalaGene10254.gene
GO:0003779	actin binding	molecular_function	0.050426	1	2	28	183	19312	MamblycephalaGene19396.gene,MamblycephalaGene11387.gene
GO:0006040	amino sugar metabolic process	biological_process	0.051846	1	1	28	27	19312	MamblycephalaGene16568.gene
GO:0044724	single-organism carbohydrate catabolic process	biological_process	0.053421	1	1	28	39	19312	MamblycephalaGene20544.gene
GO:0006006	glucose metabolic process	biological_process	0.054976	1	1	28	42	19312	MamblycephalaGene20544.gene
GO:0008375	acetylglucosaminyltransferase activity	molecular_function	0.055393	1	1	28	36	19312	MamblycephalaGene16568.gene
GO:0030203	glycosaminoglycan metabolic process	biological_process	0.056288	1	1	28	33	19312	MamblycephalaGene13337.gene
GO:0051015	actin filament binding	molecular_function	0.057562	1	1	28	31	19312	MamblycephalaGene19396.gene
GO:0044242	cellular lipid catabolic process	biological_process	0.058235	1	1	28	28	19312	MamblycephalaGene19149.gene
GO:0051537	2 iron, 2 sulfur cluster binding	molecular_function	0.058665	1	1	28	38	19312	MamblycephalaGene07718.gene
GO:1901564	organonitrogen compound metabolic process	biological_process	0.059193	1	4	28	956	19312	MamblycephalaGene16568.gene,MamblycephalaGene20544.gene,MamblycephalaGene13337.gene,MamblycephalaGene17674.gene
GO:0016746	transferase activity, transferring acyl groups	molecular_function	0.059413	1	2	28	266	19312	MamblycephalaGene13337.gene,MamblycephalaGene21350.gene
GO:0012507	ER to Golgi transport vesicle membrane	cellular_component	0.060456	1	1	28	41	19312	MamblycephalaGene10254.gene
GO:0030127	COPII vesicle coat	cellular_component	0.060456	1	1	28	41	19312	MamblycephalaGene10254.gene
GO:0030134	ER to Golgi transport vesicle	cellular_component	0.060456	1	1	28	41	19312	MamblycephalaGene10254.gene
GO:0006888	ER to Golgi vesicle-mediated transport	biological_process	0.062717	1	1	28	45	19312	MamblycephalaGene10254.gene
GO:0016052	carbohydrate catabolic process	biological_process	0.06468	1	1	28	46	19312	MamblycephalaGene20544.gene
GO:0030176	integral to endoplasmic reticulum membrane	cellular_component	0.066268	1	1	28	52	19312	MamblycephalaGene11387.gene
GO:0031227	intrinsic to endoplasmic reticulum membrane	cellular_component	0.066268	1	1	28	52	19312	MamblycephalaGene11387.gene
GO:0012505	endomembrane system	cellular_component	0.066423	1	2	28	279	19312	MamblycephalaGene11387.gene,MamblycephalaGene10254.gene
GO:0006310	DNA recombination	biological_process	0.066753	1	2	28	311	19312	MamblycephalaGene09652.gene,MamblycephalaGene19396.gene
GO:0031023	microtubule organizing center organization	biological_process	0.067795	1	1	28	47	19312	MamblycephalaGene10254.gene
GO:0015297	antiporter activity	molecular_function	0.068528	1	1	28	37	19312	MamblycephalaGene11387.gene
GO:0050661	NADP binding	molecular_function	0.071461	1	1	28	48	19312	MamblycephalaGene20544.gene
GO:0030658	transport vesicle membrane	cellular_component	0.072808	1	1	28	46	19312	MamblycephalaGene10254.gene
GO:0007017	microtubule-based process	biological_process	0.074355	1	2	28	270	19312	MamblycephalaGene20544.gene,MamblycephalaGene10254.gene
GO:0030120	vesicle coat	cellular_component	0.079122	1	1	28	51	19312	MamblycephalaGene10254.gene
GO:0030135	coated vesicle	cellular_component	0.079122	1	1	28	51	19312	MamblycephalaGene10254.gene
GO:0030662	coated vesicle membrane	cellular_component	0.079122	1	1	28	51	19312	MamblycephalaGene10254.gene
GO:0030659	cytoplasmic vesicle membrane	cellular_component	0.085661	1	1	28	57	19312	MamblycephalaGene10254.gene
GO:0012506	vesicle membrane	cellular_component	0.088787	1	1	28	58	19312	MamblycephalaGene10254.gene
GO:0009056	catabolic process	biological_process	0.088866	1	3	28	673	19312	MamblycephalaGene16092.gene,MamblycephalaGene19149.gene,MamblycephalaGene20544.gene
GO:0050662	coenzyme binding	molecular_function	0.090266	1	2	28	348	19312	MamblycephalaGene19396.gene,MamblycephalaGene20544.gene
GO:0030133	transport vesicle	cellular_component	0.090648	1	1	28	62	19312	MamblycephalaGene10254.gene
GO:0006807	nitrogen compound metabolic process	biological_process	0.091082	1	10	28	4407	19312	MamblycephalaGene13185.gene,MamblycephalaGene19396.gene,MamblycephalaGene17674.gene,MamblycephalaGene13337.gene,MamblycephalaGene09652.gene,MamblycephalaGene10254.gene,MamblycephalaGene16568.gene,MamblycephalaGene24018.gene,MamblycephalaGene16092.gene,MamblycephalaGene20544.gene
GO:0019318	hexose metabolic process	biological_process	0.093295	1	1	28	77	19312	MamblycephalaGene20544.gene
GO:0031300	intrinsic to organelle membrane	cellular_component	0.093461	1	1	28	76	19312	MamblycephalaGene11387.gene
GO:0031301	integral to organelle membrane	cellular_component	0.093461	1	1	28	76	19312	MamblycephalaGene11387.gene
GO:0071840	cellular component organization or biogenesis	biological_process	0.094752	1	5	28	1637	19312	MamblycephalaGene11387.gene,MamblycephalaGene10254.gene,MamblycephalaGene13337.gene,MamblycephalaGene16092.gene,MamblycephalaGene21852.gene
GO:0044003	modification by symbiont of host morphology or physiology	biological_process	0.096121	1	1	28	62	19312	MamblycephalaGene16568.gene
GO:0003682	chromatin binding	molecular_function	0.096193	1	1	28	58	19312	MamblycephalaGene10254.gene
GO:0035821	modification of morphology or physiology of other organism	biological_process	0.096648	1	1	28	63	19312	MamblycephalaGene16568.gene
GO:0051817	modification of morphology or physiology of other organism involved in symbiotic interaction	biological_process	0.096648	1	1	28	63	19312	MamblycephalaGene16568.gene
GO:0044433	cytoplasmic vesicle part	cellular_component	0.097166	1	1	28	65	19312	MamblycephalaGene10254.gene
GO:0044260	cellular macromolecule metabolic process	biological_process	0.10147	1	12	28	5581	19312	MamblycephalaGene08937.gene,MamblycephalaGene16092.gene,MamblycephalaGene21350.gene,MamblycephalaGene24018.gene,MamblycephalaGene10254.gene,MamblycephalaGene19396.gene,MamblycephalaGene13185.gene,MamblycephalaGene09652.gene,MamblycephalaGene17674.gene,MamblycephalaGene13337.gene,MamblycephalaGene09419.gene,MamblycephalaGene17363.gene
GO:0071704	organic substance metabolic process	biological_process	0.103	1	15	28	7441	19312	MamblycephalaGene16092.gene,MamblycephalaGene20544.gene,MamblycephalaGene19149.gene,MamblycephalaGene08937.gene,MamblycephalaGene09419.gene,MamblycephalaGene17363.gene,MamblycephalaGene19396.gene,MamblycephalaGene13185.gene,MamblycephalaGene09652.gene,MamblycephalaGene17674.gene,MamblycephalaGene13337.gene,MamblycephalaGene10254.gene,MamblycephalaGene16568.gene,MamblycephalaGene24018.gene,Mamblyc…
GO:0044237	cellular metabolic process	biological_process	0.10593	1	14	28	6809	19312	MamblycephalaGene17363.gene,MamblycephalaGene09419.gene,MamblycephalaGene09652.gene,MamblycephalaGene17674.gene,MamblycephalaGene13337.gene,MamblycephalaGene19396.gene,MamblycephalaGene13185.gene,MamblycephalaGene10254.gene,MamblycephalaGene24018.gene,MamblycephalaGene21350.gene,MamblycephalaGene16092.gene,MamblycephalaGene19149.gene,MamblycephalaGene20544.gene,MamblycephalaGene08937.gene
GO:0005996	monosaccharide metabolic process	biological_process	0.10766	1	1	28	84	19312	MamblycephalaGene20544.gene
GO:0006796	phosphate-containing compound metabolic process	biological_process	0.11002	1	5	28	1434	19312	MamblycephalaGene17363.gene,MamblycephalaGene19149.gene,MamblycephalaGene17674.gene,MamblycephalaGene20544.gene,MamblycephalaGene08937.gene
GO:0043170	macromolecule metabolic process	biological_process	0.1111	1	13	28	6246	19312	MamblycephalaGene21350.gene,MamblycephalaGene24018.gene,MamblycephalaGene10254.gene,MamblycephalaGene16568.gene,MamblycephalaGene13185.gene,MamblycephalaGene19396.gene,MamblycephalaGene13337.gene,MamblycephalaGene17674.gene,MamblycephalaGene09652.gene,MamblycephalaGene09419.gene,MamblycephalaGene17363.gene,MamblycephalaGene08937.gene,MamblycephalaGene16092.gene
GO:0006793	phosphorus metabolic process	biological_process	0.11204	1	5	28	1441	19312	MamblycephalaGene19149.gene,MamblycephalaGene17674.gene,MamblycephalaGene20544.gene,MamblycephalaGene17363.gene,MamblycephalaGene08937.gene
GO:0008194	UDP-glycosyltransferase activity	molecular_function	0.11246	1	1	28	67	19312	MamblycephalaGene16568.gene
GO:0022607	cellular component assembly	biological_process	0.11295	1	3	28	835	19312	MamblycephalaGene10254.gene,MamblycephalaGene16092.gene,MamblycephalaGene21852.gene
GO:0007010	cytoskeleton organization	biological_process	0.1177	1	2	28	371	19312	MamblycephalaGene11387.gene,MamblycephalaGene10254.gene
GO:0000003	reproduction	biological_process	0.11799	1	2	28	366	19312	MamblycephalaGene21852.gene,MamblycephalaGene16092.gene
GO:0004620	phospholipase activity	molecular_function	0.12163	1	1	28	54	19312	MamblycephalaGene19149.gene
GO:1901137	carbohydrate derivative biosynthetic process	biological_process	0.12632	1	2	28	393	19312	MamblycephalaGene13337.gene,MamblycephalaGene16568.gene
GO:0016042	lipid catabolic process	biological_process	0.12852	1	1	28	71	19312	MamblycephalaGene19149.gene
GO:0048037	cofactor binding	molecular_function	0.13181	1	2	28	427	19312	MamblycephalaGene20544.gene,MamblycephalaGene19396.gene
GO:0046434	organophosphate catabolic process	biological_process	0.13302	1	1	28	70	19312	MamblycephalaGene19149.gene
GO:0016023	cytoplasmic membrane-bounded vesicle	cellular_component	0.13571	1	1	28	97	19312	MamblycephalaGene10254.gene
GO:0016298	lipase activity	molecular_function	0.13593	1	1	28	66	19312	MamblycephalaGene19149.gene
GO:0003677	DNA binding	molecular_function	0.13765	1	6	28	2590	19312	MamblycephalaGene10254.gene,MamblycephalaGene24018.gene,MamblycephalaGene15068.gene,MamblycephalaGene16092.gene,MamblycephalaGene19396.gene,MamblycephalaGene09652.gene
GO:1901575	organic substance catabolic process	biological_process	0.1386	1	2	28	396	19312	MamblycephalaGene20544.gene,MamblycephalaGene19149.gene
GO:0031988	membrane-bounded vesicle	cellular_component	0.13867	1	1	28	98	19312	MamblycephalaGene10254.gene
GO:0032879	regulation of localization	biological_process	0.1395	1	1	28	78	19312	MamblycephalaGene17795.gene
GO:0009108	coenzyme biosynthetic process	biological_process	0.14385	1	1	28	106	19312	MamblycephalaGene17674.gene
GO:0051239	regulation of multicellular organismal process	biological_process	0.14425	1	1	28	82	19312	MamblycephalaGene17795.gene
GO:0051536	iron-sulfur cluster binding	molecular_function	0.14803	1	1	28	101	19312	MamblycephalaGene07718.gene
GO:0051540	metal cluster binding	molecular_function	0.14803	1	1	28	101	19312	MamblycephalaGene07718.gene
GO:0003777	microtubule motor activity	molecular_function	0.15309	1	1	28	71	19312	MamblycephalaGene20544.gene
GO:0031410	cytoplasmic vesicle	cellular_component	0.15667	1	1	28	114	19312	MamblycephalaGene10254.gene
GO:0005737	cytoplasm	cellular_component	0.1591	1	5	28	1927	19312	MamblycephalaGene10254.gene,MamblycephalaGene11387.gene,MamblycephalaGene16092.gene,MamblycephalaGene21852.gene,MamblycephalaGene09419.gene
GO:0031982	vesicle	cellular_component	0.15956	1	1	28	115	19312	MamblycephalaGene10254.gene
GO:0016192	vesicle-mediated transport	biological_process	0.16244	1	2	28	411	19312	MamblycephalaGene16568.gene,MamblycephalaGene10254.gene
GO:0043565	sequence-specific DNA binding	molecular_function	0.16574	1	2	28	561	19312	MamblycephalaGene24018.gene,MamblycephalaGene16092.gene
GO:0007018	microtubule-based movement	biological_process	0.17034	1	1	28	79	19312	MamblycephalaGene20544.gene
GO:0006313	transposition, DNA-mediated	biological_process	0.17416	1	1	28	169	19312	MamblycephalaGene09652.gene
GO:0032196	transposition	biological_process	0.17416	1	1	28	169	19312	MamblycephalaGene09652.gene
GO:0031090	organelle membrane	cellular_component	0.1756	1	2	28	510	19312	MamblycephalaGene10254.gene,MamblycephalaGene11387.gene
GO:0016616	oxidoreductase activity, acting on the CH-OH group of donors, NAD or NADP as acceptor	molecular_function	0.17733	1	1	28	146	19312	MamblycephalaGene20544.gene
GO:0015074	DNA integration	biological_process	0.17746	1	1	28	166	19312	MamblycephalaGene09652.gene
GO:0016614	oxidoreductase activity, acting on CH-OH group of donors	molecular_function	0.19247	1	1	28	157	19312	MamblycephalaGene20544.gene
GO:0051701	interaction with host	biological_process	0.193	1	1	28	141	19312	MamblycephalaGene16568.gene
GO:0016043	cellular component organization	biological_process	0.19495	1	4	28	1531	19312	MamblycephalaGene10254.gene,MamblycephalaGene11387.gene,MamblycephalaGene16092.gene,MamblycephalaGene21852.gene
GO:0008017	microtubule binding	molecular_function	0.19524	1	1	28	125	19312	MamblycephalaGene20544.gene
GO:0015291	secondary active transmembrane transporter activity	molecular_function	0.20163	1	1	28	124	19312	MamblycephalaGene11387.gene
GO:1901135	carbohydrate derivative metabolic process	biological_process	0.20601	1	2	28	526	19312	MamblycephalaGene13337.gene,MamblycephalaGene16568.gene
GO:0005789	endoplasmic reticulum membrane	cellular_component	0.2103	1	1	28	166	19312	MamblycephalaGene11387.gene
GO:0006259	DNA metabolic process	biological_process	0.21229	1	3	28	1148	19312	MamblycephalaGene09652.gene,MamblycephalaGene13185.gene,MamblycephalaGene19396.gene
GO:0044432	endoplasmic reticulum part	cellular_component	0.21274	1	1	28	168	19312	MamblycephalaGene11387.gene
GO:0000775	chromosome, centromeric region	cellular_component	0.2133	1	1	28	168	19312	MamblycephalaGene10254.gene
GO:0042175	nuclear outer membrane-endoplasmic reticulum membrane network	cellular_component	0.2134	1	1	28	169	19312	MamblycephalaGene11387.gene
GO:0006644	phospholipid metabolic process	biological_process	0.22237	1	1	28	153	19312	MamblycephalaGene19149.gene
GO:0000226	microtubule cytoskeleton organization	biological_process	0.22317	1	1	28	174	19312	MamblycephalaGene10254.gene
GO:0044248	cellular catabolic process	biological_process	0.22326	1	2	28	562	19312	MamblycephalaGene16092.gene,MamblycephalaGene19149.gene
GO:0051188	cofactor biosynthetic process	biological_process	0.22352	1	1	28	158	19312	MamblycephalaGene17674.gene
GO:0010876	lipid localization	biological_process	0.22639	1	1	28	167	19312	MamblycephalaGene17795.gene
GO:0033036	macromolecule localization	biological_process	0.2285	1	3	28	1054	19312	MamblycephalaGene10254.gene,MamblycephalaGene11387.gene,MamblycephalaGene17795.gene
GO:0015631	tubulin binding	molecular_function	0.23238	1	1	28	150	19312	MamblycephalaGene20544.gene
GO:0003676	nucleic acid binding	molecular_function	0.2339	1	7	28	3574	19312	MamblycephalaGene10254.gene,MamblycephalaGene24018.gene,MamblycephalaGene15068.gene,MamblycephalaGene16092.gene,MamblycephalaGene09652.gene,MamblycephalaGene13337.gene,MamblycephalaGene19396.gene
GO:0030117	membrane coat	cellular_component	0.23934	1	1	28	140	19312	MamblycephalaGene10254.gene
GO:0048475	coated membrane	cellular_component	0.23934	1	1	28	140	19312	MamblycephalaGene10254.gene
GO:0046483	heterocycle metabolic process	biological_process	0.24033	1	8	28	4092	19312	MamblycephalaGene20544.gene,MamblycephalaGene16092.gene,MamblycephalaGene13185.gene,MamblycephalaGene19396.gene,MamblycephalaGene17674.gene,MamblycephalaGene09652.gene,MamblycephalaGene24018.gene,MamblycephalaGene10254.gene
GO:0016788	hydrolase activity, acting on ester bonds	molecular_function	0.24647	1	3	28	1014	19312	MamblycephalaGene19149.gene,MamblycephalaGene23312.gene,MamblycephalaGene22298.gene
GO:1901360	organic cyclic compound metabolic process	biological_process	0.25043	1	8	28	4146	19312	MamblycephalaGene16092.gene,MamblycephalaGene20544.gene,MamblycephalaGene10254.gene,MamblycephalaGene24018.gene,MamblycephalaGene13185.gene,MamblycephalaGene19396.gene,MamblycephalaGene17674.gene,MamblycephalaGene09652.gene
GO:0044238	primary metabolic process	biological_process	0.25268	1	13	28	7161	19312	MamblycephalaGene08937.gene,MamblycephalaGene16092.gene,MamblycephalaGene20544.gene,MamblycephalaGene19149.gene,MamblycephalaGene10254.gene,MamblycephalaGene24018.gene,MamblycephalaGene21350.gene,MamblycephalaGene09419.gene,MamblycephalaGene17363.gene,MamblycephalaGene19396.gene,MamblycephalaGene13185.gene,MamblycephalaGene17674.gene,MamblycephalaGene09652.gene
GO:0016758	transferase activity, transferring hexosyl groups	molecular_function	0.25931	1	1	28	199	19312	MamblycephalaGene16568.gene
GO:0016798	hydrolase activity, acting on glycosyl bonds	molecular_function	0.26827	1	1	28	195	19312	MamblycephalaGene10772.gene
GO:0044427	chromosomal part	cellular_component	0.28566	1	1	28	241	19312	MamblycephalaGene10254.gene
GO:0008152	metabolic process	biological_process	0.28637	1	15	28	8677	19312	MamblycephalaGene17674.gene,MamblycephalaGene09652.gene,MamblycephalaGene13337.gene,MamblycephalaGene19396.gene,MamblycephalaGene13185.gene,MamblycephalaGene17363.gene,MamblycephalaGene09419.gene,MamblycephalaGene21350.gene,MamblycephalaGene24018.gene,MamblycephalaGene16568.gene,MamblycephalaGene10254.gene,MamblycephalaGene19149.gene,MamblycephalaGene20544.gene,MamblycephalaGene16092.gene,Mamblyc…
GO:0009059	macromolecule biosynthetic process	biological_process	0.30201	1	6	28	3137	19312	MamblycephalaGene16092.gene,MamblycephalaGene09419.gene,MamblycephalaGene13337.gene,MamblycephalaGene10254.gene,MamblycephalaGene16568.gene,MamblycephalaGene24018.gene
GO:0005783	endoplasmic reticulum	cellular_component	0.3049	1	1	28	251	19312	MamblycephalaGene11387.gene
GO:0044424	intracellular part	cellular_component	0.30777	1	8	28	4176	19312	MamblycephalaGene24018.gene,MamblycephalaGene10254.gene,MamblycephalaGene07718.gene,MamblycephalaGene19396.gene,MamblycephalaGene21852.gene,MamblycephalaGene09419.gene,MamblycephalaGene11387.gene,MamblycephalaGene16092.gene
GO:0033365	protein localization to organelle	biological_process	0.31125	1	1	28	264	19312	MamblycephalaGene10254.gene
GO:1901576	organic substance biosynthetic process	biological_process	0.31309	1	7	28	3781	19312	MamblycephalaGene17674.gene,MamblycephalaGene13337.gene,MamblycephalaGene09419.gene,MamblycephalaGene16092.gene,MamblycephalaGene24018.gene,MamblycephalaGene16568.gene,MamblycephalaGene10254.gene
GO:0003993	acid phosphatase activity	molecular_function	0.31939	1	1	28	158	19312	MamblycephalaGene22298.gene
GO:0044267	cellular protein metabolic process	biological_process	0.33	1	5	28	2419	19312	MamblycephalaGene21350.gene,MamblycephalaGene08937.gene,MamblycephalaGene17674.gene,MamblycephalaGene09419.gene,MamblycephalaGene17363.gene
GO:0044723	single-organism carbohydrate metabolic process	biological_process	0.33407	1	1	28	281	19312	MamblycephalaGene20544.gene
GO:0006914	autophagy	biological_process	0.33465	1	1	28	274	19312	MamblycephalaGene16092.gene
GO:0001071	nucleic acid binding transcription factor activity	molecular_function	0.33856	1	2	28	816	19312	MamblycephalaGene16092.gene,MamblycephalaGene24018.gene
GO:0003700	sequence-specific DNA binding transcription factor activity	molecular_function	0.33856	1	2	28	816	19312	MamblycephalaGene16092.gene,MamblycephalaGene24018.gene
GO:0005694	chromosome	cellular_component	0.3397	1	1	28	285	19312	MamblycephalaGene10254.gene
GO:0005840	ribosome	cellular_component	0.34096	1	1	28	292	19312	MamblycephalaGene09419.gene
GO:0003735	structural constituent of ribosome	molecular_function	0.34163	1	1	28	294	19312	MamblycephalaGene09419.gene
GO:0009058	biosynthetic process	biological_process	0.34211	1	7	28	3905	19312	MamblycephalaGene16092.gene,MamblycephalaGene09419.gene,MamblycephalaGene13337.gene,MamblycephalaGene17674.gene,MamblycephalaGene10254.gene,MamblycephalaGene16568.gene,MamblycephalaGene24018.gene
GO:0006996	organelle organization	biological_process	0.34221	1	2	28	784	19312	MamblycephalaGene11387.gene,MamblycephalaGene10254.gene
GO:0006139	nucleobase-containing compound metabolic process	biological_process	0.34276	1	7	28	3909	19312	MamblycephalaGene09652.gene,MamblycephalaGene20544.gene,MamblycephalaGene13185.gene,MamblycephalaGene19396.gene,MamblycephalaGene16092.gene,MamblycephalaGene24018.gene,MamblycephalaGene10254.gene
GO:0042221	response to chemical stimulus	biological_process	0.34675	1	1	28	292	19312	MamblycephalaGene11387.gene
GO:1901363	heterocyclic compound binding	molecular_function	0.34706	1	10	28	5728	19312	MamblycephalaGene20544.gene,MamblycephalaGene16092.gene,MamblycephalaGene08937.gene,MamblycephalaGene19396.gene,MamblycephalaGene13337.gene,MamblycephalaGene09652.gene,MamblycephalaGene17363.gene,MamblycephalaGene15068.gene,MamblycephalaGene24018.gene,MamblycephalaGene10254.gene
GO:0097159	organic cyclic compound binding	molecular_function	0.34757	1	10	28	5729	19312	MamblycephalaGene20544.gene,MamblycephalaGene16092.gene,MamblycephalaGene08937.gene,MamblycephalaGene19396.gene,MamblycephalaGene09652.gene,MamblycephalaGene13337.gene,MamblycephalaGene17363.gene,MamblycephalaGene15068.gene,MamblycephalaGene24018.gene,MamblycephalaGene10254.gene
GO:0003774	motor activity	molecular_function	0.349	1	1	28	192	19312	MamblycephalaGene20544.gene
GO:0015031	protein transport	biological_process	0.34935	1	2	28	768	19312	MamblycephalaGene10254.gene,MamblycephalaGene11387.gene
GO:0045184	establishment of protein localization	biological_process	0.34935	1	2	28	768	19312	MamblycephalaGene10254.gene,MamblycephalaGene11387.gene
GO:0004857	enzyme inhibitor activity	molecular_function	0.3556	1	1	28	228	19312	MamblycephalaGene16568.gene
GO:0048522	positive regulation of cellular process	biological_process	0.35731	1	1	28	261	19312	MamblycephalaGene17795.gene
GO:0009117	nucleotide metabolic process	biological_process	0.35775	1	1	28	262	19312	MamblycephalaGene20544.gene
GO:0022804	active transmembrane transporter activity	molecular_function	0.35802	1	1	28	239	19312	MamblycephalaGene11387.gene
GO:0046907	intracellular transport	biological_process	0.35949	1	2	28	770	19312	MamblycephalaGene16568.gene,MamblycephalaGene10254.gene
GO:0009987	cellular process	biological_process	0.36051	1	18	28	11049	19312	MamblycephalaGene08937.gene,MamblycephalaGene11387.gene,MamblycephalaGene16092.gene,MamblycephalaGene20544.gene,MamblycephalaGene19149.gene,MamblycephalaGene10254.gene,MamblycephalaGene24018.gene,MamblycephalaGene21350.gene,MamblycephalaGene09419.gene,MamblycephalaGene21852.gene,MamblycephalaGene13185.gene,MamblycephalaGene19396.gene,MamblycephalaGene09652.gene,MamblycephalaGene17795.gene,Mamblyc…
GO:0006753	nucleoside phosphate metabolic process	biological_process	0.36158	1	1	28	268	19312	MamblycephalaGene20544.gene
GO:0006928	cellular component movement	biological_process	0.36522	1	1	28	249	19312	MamblycephalaGene20544.gene
GO:0044444	cytoplasmic part	cellular_component	0.36954	1	3	28	1446	19312	MamblycephalaGene10254.gene,MamblycephalaGene11387.gene,MamblycephalaGene09419.gene
GO:0090407	organophosphate biosynthetic process	biological_process	0.3715	1	1	28	300	19312	MamblycephalaGene17674.gene
GO:0016482	cytoplasmic transport	biological_process	0.37284	1	1	28	312	19312	MamblycephalaGene10254.gene
GO:0005622	intracellular	cellular_component	0.37639	1	8	28	4475	19312	MamblycephalaGene11387.gene,MamblycephalaGene16092.gene,MamblycephalaGene24018.gene,MamblycephalaGene07718.gene,MamblycephalaGene10254.gene,MamblycephalaGene19396.gene,MamblycephalaGene21852.gene,MamblycephalaGene09419.gene
GO:0043231	intracellular membrane-bounded organelle	cellular_component	0.37888	1	5	28	2683	19312	MamblycephalaGene24018.gene,MamblycephalaGene11387.gene,MamblycephalaGene07718.gene,MamblycephalaGene10254.gene,MamblycephalaGene16092.gene
GO:0043227	membrane-bounded organelle	cellular_component	0.3796	1	5	28	2684	19312	MamblycephalaGene16092.gene,MamblycephalaGene07718.gene,MamblycephalaGene11387.gene,MamblycephalaGene10254.gene,MamblycephalaGene24018.gene
GO:0048518	positive regulation of biological process	biological_process	0.38093	1	1	28	284	19312	MamblycephalaGene17795.gene
GO:0044255	cellular lipid metabolic process	biological_process	0.38242	1	1	28	310	19312	MamblycephalaGene19149.gene
GO:0032553	ribonucleotide binding	molecular_function	0.38546	1	5	28	2416	19312	MamblycephalaGene17363.gene,MamblycephalaGene15068.gene,MamblycephalaGene19396.gene,MamblycephalaGene20544.gene,MamblycephalaGene08937.gene
GO:0008104	protein localization	biological_process	0.39197	1	2	28	855	19312	MamblycephalaGene11387.gene,MamblycephalaGene10254.gene
GO:0006725	cellular aromatic compound metabolic process	biological_process	0.3975	1	7	28	4090	19312	MamblycephalaGene10254.gene,MamblycephalaGene24018.gene,MamblycephalaGene16092.gene,MamblycephalaGene09652.gene,MamblycephalaGene20544.gene,MamblycephalaGene13185.gene,MamblycephalaGene19396.gene
GO:0006281	DNA repair	biological_process	0.40476	1	1	28	373	19312	MamblycephalaGene13185.gene
GO:0055086	nucleobase-containing small molecule metabolic process	biological_process	0.40995	1	1	28	320	19312	MamblycephalaGene20544.gene
GO:0034641	cellular nitrogen compound metabolic process	biological_process	0.41563	1	7	28	4188	19312	MamblycephalaGene10254.gene,MamblycephalaGene24018.gene,MamblycephalaGene16092.gene,MamblycephalaGene09652.gene,MamblycephalaGene20544.gene,MamblycephalaGene13185.gene,MamblycephalaGene19396.gene
GO:0016757	transferase activity, transferring glycosyl groups	molecular_function	0.41566	1	1	28	353	19312	MamblycephalaGene16568.gene
GO:0043229	intracellular organelle	cellular_component	0.41935	1	6	28	3386	19312	MamblycephalaGene24018.gene,MamblycephalaGene07718.gene,MamblycephalaGene11387.gene,MamblycephalaGene10254.gene,MamblycephalaGene16092.gene,MamblycephalaGene09419.gene
GO:0043226	organelle	cellular_component	0.42091	1	6	28	3390	19312	MamblycephalaGene24018.gene,MamblycephalaGene11387.gene,MamblycephalaGene07718.gene,MamblycephalaGene10254.gene,MamblycephalaGene09419.gene,MamblycephalaGene16092.gene
GO:0051649	establishment of localization in cell	biological_process	0.42107	1	2	28	870	19312	MamblycephalaGene16568.gene,MamblycephalaGene10254.gene
GO:0090304	nucleic acid metabolic process	biological_process	0.43315	1	6	28	3615	19312	MamblycephalaGene16092.gene,MamblycephalaGene19396.gene,MamblycephalaGene13185.gene,MamblycephalaGene09652.gene,MamblycephalaGene10254.gene,MamblycephalaGene24018.gene
GO:0005515	protein binding	molecular_function	0.43511	1	13	28	7152	19312	MamblycephalaGene11387.gene,MamblycephalaGene20544.gene,MamblycephalaGene11013.gene,MamblycephalaGene17795.gene,MamblycephalaGene22298.gene,MamblycephalaGene06800.gene,MamblycephalaGene24018.gene,MamblycephalaGene23312.gene,MamblycephalaGene19396.gene,MamblycephalaGene13337.gene,MamblycephalaGene17674.gene,MamblycephalaGene09419.gene,MamblycephalaGene17363.gene
GO:0006974	response to DNA damage stimulus	biological_process	0.43586	1	1	28	433	19312	MamblycephalaGene13185.gene
GO:0016881	acid-amino acid ligase activity	molecular_function	0.45161	1	1	28	400	19312	MamblycephalaGene23312.gene
GO:0005524	ATP binding	molecular_function	0.45301	1	4	28	1924	19312	MamblycephalaGene08937.gene,MamblycephalaGene17363.gene,MamblycephalaGene15068.gene,MamblycephalaGene20544.gene
GO:0032559	adenyl ribonucleotide binding	molecular_function	0.45374	1	4	28	1925	19312	MamblycephalaGene17363.gene,MamblycephalaGene15068.gene,MamblycephalaGene20544.gene,MamblycephalaGene08937.gene
GO:0006468	protein phosphorylation	biological_process	0.45693	1	2	28	784	19312	MamblycephalaGene08937.gene,MamblycephalaGene17363.gene
GO:0030554	adenyl nucleotide binding	molecular_function	0.45991	1	4	28	1945	19312	MamblycephalaGene08937.gene,MamblycephalaGene20544.gene,MamblycephalaGene15068.gene,MamblycephalaGene17363.gene
GO:0030529	ribonucleoprotein complex	cellular_component	0.46006	1	1	28	410	19312	MamblycephalaGene09419.gene
GO:0044710	single-organism metabolic process	biological_process	0.46022	1	4	28	2202	19312	MamblycephalaGene13337.gene,MamblycephalaGene19149.gene,MamblycephalaGene20544.gene,MamblycephalaGene16568.gene
GO:0005623	cell	cellular_component	0.4628	1	8	28	4791	19312	MamblycephalaGene11387.gene,MamblycephalaGene16092.gene,MamblycephalaGene24018.gene,MamblycephalaGene07718.gene,MamblycephalaGene10254.gene,MamblycephalaGene19396.gene,MamblycephalaGene21852.gene,MamblycephalaGene09419.gene
GO:0044464	cell part	cellular_component	0.4628	1	8	28	4791	19312	MamblycephalaGene11387.gene,MamblycephalaGene16092.gene,MamblycephalaGene24018.gene,MamblycephalaGene10254.gene,MamblycephalaGene07718.gene,MamblycephalaGene19396.gene,MamblycephalaGene21852.gene,MamblycephalaGene09419.gene
GO:0033554	cellular response to stress	biological_process	0.46563	1	1	28	478	19312	MamblycephalaGene13185.gene
GO:0051641	cellular localization	biological_process	0.46661	1	2	28	966	19312	MamblycephalaGene10254.gene,MamblycephalaGene16568.gene
GO:0044249	cellular biosynthetic process	biological_process	0.47389	1	6	28	3718	19312	MamblycephalaGene17674.gene,MamblycephalaGene13337.gene,MamblycephalaGene09419.gene,MamblycephalaGene16092.gene,MamblycephalaGene24018.gene,MamblycephalaGene10254.gene
GO:0034645	cellular macromolecule biosynthetic process	biological_process	0.48027	1	5	28	3107	19312	MamblycephalaGene09419.gene,MamblycephalaGene16092.gene,MamblycephalaGene13337.gene,MamblycephalaGene10254.gene,MamblycephalaGene24018.gene
GO:0016879	ligase activity, forming carbon-nitrogen bonds	molecular_function	0.48136	1	1	28	440	19312	MamblycephalaGene23312.gene
GO:0000166	nucleotide binding	molecular_function	0.48315	1	5	28	2701	19312	MamblycephalaGene08937.gene,MamblycephalaGene17363.gene,MamblycephalaGene15068.gene,MamblycephalaGene19396.gene,MamblycephalaGene20544.gene
GO:1901265	nucleoside phosphate binding	molecular_function	0.48315	1	5	28	2701	19312	MamblycephalaGene17363.gene,MamblycephalaGene15068.gene,MamblycephalaGene19396.gene,MamblycephalaGene20544.gene,MamblycephalaGene08937.gene
GO:0016740	transferase activity	molecular_function	0.48827	1	5	28	2803	19312	MamblycephalaGene16568.gene,MamblycephalaGene08937.gene,MamblycephalaGene21350.gene,MamblycephalaGene17363.gene,MamblycephalaGene13337.gene
GO:0006412	translation	biological_process	0.49166	1	1	28	476	19312	MamblycephalaGene09419.gene
GO:0016791	phosphatase activity	molecular_function	0.4919	1	1	28	351	19312	MamblycephalaGene22298.gene
GO:0036094	small molecule binding	molecular_function	0.49251	1	5	28	2732	19312	MamblycephalaGene15068.gene,MamblycephalaGene17363.gene,MamblycephalaGene19396.gene,MamblycephalaGene20544.gene,MamblycephalaGene08937.gene
GO:0016310	phosphorylation	biological_process	0.49283	1	2	28	857	19312	MamblycephalaGene17363.gene,MamblycephalaGene08937.gene
GO:0008270	zinc ion binding	molecular_function	0.49459	1	3	28	1645	19312	MamblycephalaGene13337.gene,MamblycephalaGene10772.gene,MamblycephalaGene10254.gene
GO:0043168	anion binding	molecular_function	0.50802	1	5	28	2759	19312	MamblycephalaGene17363.gene,MamblycephalaGene15068.gene,MamblycephalaGene20544.gene,MamblycephalaGene19396.gene,MamblycephalaGene08937.gene
GO:0016787	hydrolase activity	molecular_function	0.51535	1	6	28	3525	19312	MamblycephalaGene22298.gene,MamblycephalaGene15068.gene,MamblycephalaGene19149.gene,MamblycephalaGene10772.gene,MamblycephalaGene23312.gene,MamblycephalaGene20544.gene
GO:0004672	protein kinase activity	molecular_function	0.51623	1	2	28	894	19312	MamblycephalaGene08937.gene,MamblycephalaGene17363.gene
GO:0044403	symbiosis, encompassing mutualism through parasitism	biological_process	0.52409	1	1	28	454	19312	MamblycephalaGene16568.gene
GO:0043228	non-membrane-bounded organelle	cellular_component	0.52566	1	2	28	1104	19312	MamblycephalaGene09419.gene,MamblycephalaGene10254.gene
GO:0043232	intracellular non-membrane-bounded organelle	cellular_component	0.52566	1	2	28	1104	19312	MamblycephalaGene10254.gene,MamblycephalaGene09419.gene
GO:0006629	lipid metabolic process	biological_process	0.52615	1	1	28	488	19312	MamblycephalaGene19149.gene
GO:0044419	interspecies interaction between organisms	biological_process	0.53006	1	1	28	459	19312	MamblycephalaGene16568.gene
GO:0006461	protein complex assembly	biological_process	0.53484	1	1	28	533	19312	MamblycephalaGene10254.gene
GO:0070271	protein complex biogenesis	biological_process	0.53512	1	1	28	534	19312	MamblycephalaGene10254.gene
GO:0006355	regulation of transcription, DNA-dependent	biological_process	0.54468	1	3	28	1894	19312	MamblycephalaGene16092.gene,MamblycephalaGene24018.gene,MamblycephalaGene10254.gene
GO:2001141	regulation of RNA biosynthetic process	biological_process	0.54581	1	3	28	1896	19312	MamblycephalaGene16092.gene,MamblycephalaGene24018.gene,MamblycephalaGene10254.gene
GO:0051252	regulation of RNA metabolic process	biological_process	0.54661	1	3	28	1899	19312	MamblycephalaGene10254.gene,MamblycephalaGene24018.gene,MamblycephalaGene16092.gene
GO:0005975	carbohydrate metabolic process	biological_process	0.54893	1	1	28	524	19312	MamblycephalaGene20544.gene
GO:0005634	nucleus	cellular_component	0.54923	1	3	28	1859	19312	MamblycephalaGene16092.gene,MamblycephalaGene10254.gene,MamblycephalaGene24018.gene
GO:0071702	organic substance transport	biological_process	0.55021	1	2	28	1149	19312	MamblycephalaGene11387.gene,MamblycephalaGene10254.gene
GO:0065008	regulation of biological quality	biological_process	0.55485	1	1	28	531	19312	MamblycephalaGene16568.gene
GO:0019538	protein metabolic process	biological_process	0.55722	1	5	28	3105	19312	MamblycephalaGene21350.gene,MamblycephalaGene08937.gene,MamblycephalaGene17674.gene,MamblycephalaGene09419.gene,MamblycephalaGene17363.gene
GO:2000112	regulation of cellular macromolecule biosynthetic process	biological_process	0.55826	1	3	28	1939	19312	MamblycephalaGene10254.gene,MamblycephalaGene24018.gene,MamblycephalaGene16092.gene
GO:0010556	regulation of macromolecule biosynthetic process	biological_process	0.55937	1	3	28	1941	19312	MamblycephalaGene16092.gene,MamblycephalaGene10254.gene,MamblycephalaGene24018.gene
GO:0031326	regulation of cellular biosynthetic process	biological_process	0.55937	1	3	28	1941	19312	MamblycephalaGene10254.gene,MamblycephalaGene24018.gene,MamblycephalaGene16092.gene
GO:0009889	regulation of biosynthetic process	biological_process	0.56031	1	3	28	1943	19312	MamblycephalaGene16092.gene,MamblycephalaGene24018.gene,MamblycephalaGene10254.gene
GO:0006464	cellular protein modification process	biological_process	0.56135	1	3	28	1734	19312	MamblycephalaGene17363.gene,MamblycephalaGene21350.gene,MamblycephalaGene08937.gene
GO:0036211	protein modification process	biological_process	0.56135	1	3	28	1734	19312	MamblycephalaGene17363.gene,MamblycephalaGene21350.gene,MamblycephalaGene08937.gene
GO:0071822	protein complex subunit organization	biological_process	0.56226	1	1	28	576	19312	MamblycephalaGene10254.gene
GO:0007155	cell adhesion	biological_process	0.56486	1	1	28	467	19312	MamblycephalaGene19396.gene
GO:0016874	ligase activity	molecular_function	0.56515	1	1	28	554	19312	MamblycephalaGene23312.gene
GO:0018130	heterocycle biosynthetic process	biological_process	0.56604	1	4	28	2640	19312	MamblycephalaGene17674.gene,MamblycephalaGene16092.gene,MamblycephalaGene24018.gene,MamblycephalaGene10254.gene
GO:0019219	regulation of nucleobase-containing compound metabolic process	biological_process	0.56757	1	3	28	1940	19312	MamblycephalaGene24018.gene,MamblycephalaGene10254.gene,MamblycephalaGene16092.gene
GO:0051171	regulation of nitrogen compound metabolic process	biological_process	0.56757	1	3	28	1940	19312	MamblycephalaGene24018.gene,MamblycephalaGene10254.gene,MamblycephalaGene16092.gene
GO:0010468	regulation of gene expression	biological_process	0.5682	1	3	28	1963	19312	MamblycephalaGene16092.gene,MamblycephalaGene24018.gene,MamblycephalaGene10254.gene
GO:0022610	biological adhesion	biological_process	0.57011	1	1	28	473	19312	MamblycephalaGene19396.gene
GO:0065003	macromolecular complex assembly	biological_process	0.57154	1	1	28	594	19312	MamblycephalaGene10254.gene
GO:1901362	organic cyclic compound biosynthetic process	biological_process	0.57632	1	4	28	2680	19312	MamblycephalaGene10254.gene,MamblycephalaGene24018.gene,MamblycephalaGene16092.gene,MamblycephalaGene17674.gene
GO:0060255	regulation of macromolecule metabolic process	biological_process	0.57837	1	3	28	1998	19312	MamblycephalaGene10254.gene,MamblycephalaGene24018.gene,MamblycephalaGene16092.gene
GO:0005488	binding	molecular_function	0.57896	1	20	28	12829	19312	MamblycephalaGene17674.gene,MamblycephalaGene13337.gene,MamblycephalaGene23312.gene,MamblycephalaGene17363.gene,MamblycephalaGene06800.gene,MamblycephalaGene07718.gene,MamblycephalaGene10772.gene,MamblycephalaGene17795.gene,MamblycephalaGene09652.gene,MamblycephalaGene19396.gene,MamblycephalaGene15068.gene,MamblycephalaGene09419.gene,MamblycephalaGene24018.gene,MamblycephalaGene10254.gene,Mamblyc…
GO:0044763	single-organism cellular process	biological_process	0.58436	1	10	28	6585	19312	MamblycephalaGene11387.gene,MamblycephalaGene16092.gene,MamblycephalaGene20544.gene,MamblycephalaGene10254.gene,MamblycephalaGene16568.gene,MamblycephalaGene21852.gene,MamblycephalaGene09652.gene,MamblycephalaGene13337.gene,MamblycephalaGene13185.gene,MamblycephalaGene19396.gene
GO:0035639	purine ribonucleoside triphosphate binding	molecular_function	0.5849	1	4	28	2375	19312	MamblycephalaGene08937.gene,MamblycephalaGene15068.gene,MamblycephalaGene17363.gene,MamblycephalaGene20544.gene
GO:0042578	phosphoric ester hydrolase activity	molecular_function	0.58528	1	1	28	447	19312	MamblycephalaGene22298.gene
GO:0001883	purine nucleoside binding	molecular_function	0.58556	1	4	28	2376	19312	MamblycephalaGene08937.gene,MamblycephalaGene20544.gene,MamblycephalaGene17363.gene,MamblycephalaGene15068.gene
GO:0032549	ribonucleoside binding	molecular_function	0.58556	1	4	28	2376	19312	MamblycephalaGene17363.gene,MamblycephalaGene15068.gene,MamblycephalaGene20544.gene,MamblycephalaGene08937.gene
GO:0032550	purine ribonucleoside binding	molecular_function	0.58556	1	4	28	2376	19312	MamblycephalaGene08937.gene,MamblycephalaGene15068.gene,MamblycephalaGene17363.gene,MamblycephalaGene20544.gene
GO:0080090	regulation of primary metabolic process	biological_process	0.58579	1	3	28	1999	19312	MamblycephalaGene24018.gene,MamblycephalaGene10254.gene,MamblycephalaGene16092.gene
GO:0001882	nucleoside binding	molecular_function	0.58809	1	4	28	2383	19312	MamblycephalaGene08937.gene,MamblycephalaGene17363.gene,MamblycephalaGene15068.gene,MamblycephalaGene20544.gene
GO:0032555	purine ribonucleotide binding	molecular_function	0.58839	1	4	28	2390	19312	MamblycephalaGene20544.gene,MamblycephalaGene17363.gene,MamblycephalaGene15068.gene,MamblycephalaGene08937.gene
GO:0017076	purine nucleotide binding	molecular_function	0.59403	1	4	28	2411	19312	MamblycephalaGene15068.gene,MamblycephalaGene17363.gene,MamblycephalaGene20544.gene,MamblycephalaGene08937.gene
GO:0046914	transition metal ion binding	molecular_function	0.5985	1	3	28	1928	19312	MamblycephalaGene13337.gene,MamblycephalaGene10772.gene,MamblycephalaGene10254.gene
GO:0043412	macromolecule modification	biological_process	0.59866	1	3	28	1845	19312	MamblycephalaGene17363.gene,MamblycephalaGene21350.gene,MamblycephalaGene08937.gene
GO:0043933	macromolecular complex subunit organization	biological_process	0.60142	1	1	28	644	19312	MamblycephalaGene10254.gene
GO:0031323	regulation of cellular metabolic process	biological_process	0.61667	1	3	28	2069	19312	MamblycephalaGene10254.gene,MamblycephalaGene24018.gene,MamblycephalaGene16092.gene
GO:0044699	single-organism process	biological_process	0.61989	1	11	28	7384	19312	MamblycephalaGene11387.gene,MamblycephalaGene17795.gene,MamblycephalaGene16092.gene,MamblycephalaGene20544.gene,MamblycephalaGene10254.gene,MamblycephalaGene16568.gene,MamblycephalaGene21852.gene,MamblycephalaGene19396.gene,MamblycephalaGene13185.gene,MamblycephalaGene09652.gene,MamblycephalaGene13337.gene
GO:0016773	phosphotransferase activity, alcohol group as acceptor	molecular_function	0.61992	1	2	28	1096	19312	MamblycephalaGene17363.gene,MamblycephalaGene08937.gene
GO:0006886	intracellular protein transport	biological_process	0.62929	1	1	28	600	19312	MamblycephalaGene10254.gene
GO:0019222	regulation of metabolic process	biological_process	0.64452	1	3	28	2154	19312	MamblycephalaGene24018.gene,MamblycephalaGene10254.gene,MamblycephalaGene16092.gene
GO:0043167	ion binding	molecular_function	0.65619	1	9	28	5808	19312	MamblycephalaGene13337.gene,MamblycephalaGene19396.gene,MamblycephalaGene15068.gene,MamblycephalaGene17363.gene,MamblycephalaGene10254.gene,MamblycephalaGene20544.gene,MamblycephalaGene10772.gene,MamblycephalaGene22298.gene,MamblycephalaGene08937.gene
GO:0003723	RNA binding	molecular_function	0.65706	1	1	28	691	19312	MamblycephalaGene13337.gene
GO:0006351	transcription, DNA-dependent	biological_process	0.65722	1	3	28	2242	19312	MamblycephalaGene24018.gene,MamblycephalaGene10254.gene,MamblycephalaGene16092.gene
GO:0032774	RNA biosynthetic process	biological_process	0.66453	1	3	28	2266	19312	MamblycephalaGene16092.gene,MamblycephalaGene24018.gene,MamblycephalaGene10254.gene
GO:0034613	cellular protein localization	biological_process	0.67857	1	1	28	700	19312	MamblycephalaGene10254.gene
GO:0070727	cellular macromolecule localization	biological_process	0.67857	1	1	28	700	19312	MamblycephalaGene10254.gene
GO:0044707	single-multicellular organism process	biological_process	0.67975	1	1	28	696	19312	MamblycephalaGene17795.gene
GO:0016301	kinase activity	molecular_function	0.68532	1	2	28	1290	19312	MamblycephalaGene17363.gene,MamblycephalaGene08937.gene
GO:0030234	enzyme regulator activity	molecular_function	0.69846	1	1	28	587	19312	MamblycephalaGene16568.gene
GO:0010467	gene expression	biological_process	0.70139	1	4	28	3137	19312	MamblycephalaGene16092.gene,MamblycephalaGene09419.gene,MamblycephalaGene10254.gene,MamblycephalaGene24018.gene
GO:0032501	multicellular organismal process	biological_process	0.70819	1	1	28	751	19312	MamblycephalaGene17795.gene
GO:0003824	catalytic activity	molecular_function	0.70969	1	11	28	7643	19312	MamblycephalaGene22298.gene,MamblycephalaGene10772.gene,MamblycephalaGene20544.gene,MamblycephalaGene19149.gene,MamblycephalaGene08937.gene,MamblycephalaGene15068.gene,MamblycephalaGene17363.gene,MamblycephalaGene23312.gene,MamblycephalaGene13337.gene,MamblycephalaGene16568.gene,MamblycephalaGene21350.gene
GO:0034654	nucleobase-containing compound biosynthetic process	biological_process	0.72377	1	3	28	2464	19312	MamblycephalaGene16092.gene,MamblycephalaGene24018.gene,MamblycephalaGene10254.gene
GO:0005198	structural molecule activity	molecular_function	0.7398	1	1	28	832	19312	MamblycephalaGene09419.gene
GO:0044446	intracellular organelle part	cellular_component	0.74226	1	2	28	1671	19312	MamblycephalaGene11387.gene,MamblycephalaGene10254.gene
GO:0006950	response to stress	biological_process	0.74456	1	1	28	959	19312	MamblycephalaGene13185.gene
GO:0005575	cellular_component	cellular_component	0.74565	1	14	28	10089	19312	MamblycephalaGene16568.gene,MamblycephalaGene10254.gene,MamblycephalaGene07718.gene,MamblycephalaGene24018.gene,MamblycephalaGene09419.gene,MamblycephalaGene21852.gene,MamblycephalaGene19396.gene,MamblycephalaGene15446.gene,MamblycephalaGene21345.gene,MamblycephalaGene08937.gene,MamblycephalaGene11387.gene,MamblycephalaGene14625.gene,MamblycephalaGene16092.gene,MamblycephalaGene10772.gene
GO:0044422	organelle part	cellular_component	0.74601	1	2	28	1685	19312	MamblycephalaGene10254.gene,MamblycephalaGene11387.gene
GO:0044765	single-organism transport	biological_process	0.75065	1	3	28	2378	19312	MamblycephalaGene10254.gene,MamblycephalaGene16568.gene,MamblycephalaGene11387.gene
GO:0044281	small molecule metabolic process	biological_process	0.75524	1	1	28	867	19312	MamblycephalaGene20544.gene
GO:0019438	aromatic compound biosynthetic process	biological_process	0.76322	1	3	28	2601	19312	MamblycephalaGene16092.gene,MamblycephalaGene10254.gene,MamblycephalaGene24018.gene
GO:0044271	cellular nitrogen compound biosynthetic process	biological_process	0.77061	1	3	28	2630	19312	MamblycephalaGene16092.gene,MamblycephalaGene10254.gene,MamblycephalaGene24018.gene
GO:0051179	localization	biological_process	0.7738	1	4	28	3180	19312	MamblycephalaGene16568.gene,MamblycephalaGene11387.gene,MamblycephalaGene10254.gene,MamblycephalaGene17795.gene
GO:0051704	multi-organism process	biological_process	0.79191	1	1	28	951	19312	MamblycephalaGene16568.gene
GO:0004872	receptor activity	molecular_function	0.80541	1	1	28	1238	19312	MamblycephalaGene15446.gene
GO:0016070	RNA metabolic process	biological_process	0.80547	1	3	28	2791	19312	MamblycephalaGene10254.gene,MamblycephalaGene24018.gene,MamblycephalaGene16092.gene
GO:0016772	transferase activity, transferring phosphorus-containing groups	molecular_function	0.82257	1	2	28	1736	19312	MamblycephalaGene08937.gene,MamblycephalaGene17363.gene
GO:0017111	nucleoside-triphosphatase activity	molecular_function	0.83359	1	1	28	1095	19312	MamblycephalaGene20544.gene
GO:0044425	membrane part	cellular_component	0.83414	1	4	28	3932	19312	MamblycephalaGene21345.gene,MamblycephalaGene10254.gene,MamblycephalaGene11387.gene,MamblycephalaGene15446.gene
GO:0055085	transmembrane transport	biological_process	0.83634	1	1	28	1049	19312	MamblycephalaGene11387.gene
GO:0046872	metal ion binding	molecular_function	0.83736	1	4	28	3395	19312	MamblycephalaGene13337.gene,MamblycephalaGene10772.gene,MamblycephalaGene22298.gene,MamblycephalaGene10254.gene
GO:0016462	pyrophosphatase activity	molecular_function	0.8381	1	1	28	1114	19312	MamblycephalaGene20544.gene
GO:0043169	cation binding	molecular_function	0.84054	1	4	28	3414	19312	MamblycephalaGene13337.gene,MamblycephalaGene10772.gene,MamblycephalaGene22298.gene,MamblycephalaGene10254.gene
GO:0055114	oxidation-reduction process	biological_process	0.84221	1	1	28	1165	19312	MamblycephalaGene20544.gene
GO:0016818	hydrolase activity, acting on acid anhydrides, in phosphorus-containing anhydrides	molecular_function	0.84978	1	1	28	1153	19312	MamblycephalaGene20544.gene
GO:0016491	oxidoreductase activity	molecular_function	0.85424	1	1	28	1248	19312	MamblycephalaGene20544.gene
GO:0016817	hydrolase activity, acting on acid anhydrides	molecular_function	0.86873	1	1	28	1225	19312	MamblycephalaGene20544.gene
GO:0016021	integral to membrane	cellular_component	0.87126	1	3	28	3383	19312	MamblycephalaGene21345.gene,MamblycephalaGene11387.gene,MamblycephalaGene15446.gene
GO:0016020	membrane	cellular_component	0.87194	1	7	28	6112	19312	MamblycephalaGene10772.gene,MamblycephalaGene15446.gene,MamblycephalaGene14625.gene,MamblycephalaGene08937.gene,MamblycephalaGene21345.gene,MamblycephalaGene11387.gene,MamblycephalaGene10254.gene
GO:0031224	intrinsic to membrane	cellular_component	0.8732	1	3	28	3400	19312	MamblycephalaGene15446.gene,MamblycephalaGene21345.gene,MamblycephalaGene11387.gene
GO:0008150	biological_process	biological_process	0.87481	1	18	28	13691	19312	MamblycephalaGene08937.gene,MamblycephalaGene11387.gene,MamblycephalaGene16092.gene,MamblycephalaGene20544.gene,MamblycephalaGene19149.gene,MamblycephalaGene10254.gene,MamblycephalaGene21350.gene,MamblycephalaGene24018.gene,MamblycephalaGene09419.gene,MamblycephalaGene21852.gene,MamblycephalaGene19396.gene,MamblycephalaGene13185.gene,MamblycephalaGene09652.gene,MamblycephalaGene17795.gene,Mamblyc…
GO:0006810	transport	biological_process	0.88759	1	3	28	3041	19312	MamblycephalaGene16568.gene,MamblycephalaGene10254.gene,MamblycephalaGene11387.gene
GO:0051234	establishment of localization	biological_process	0.88764	1	3	28	3042	19312	MamblycephalaGene16568.gene,MamblycephalaGene11387.gene,MamblycephalaGene10254.gene
GO:0032991	macromolecular complex	cellular_component	0.89102	1	2	28	2327	19312	MamblycephalaGene09419.gene,MamblycephalaGene10254.gene
GO:0005576	extracellular region	cellular_component	0.91055	1	1	28	1455	19312	MamblycephalaGene16568.gene
GO:0003674	molecular_function	molecular_function	0.91393	1	24	28	17293	19312	MamblycephalaGene19149.gene,MamblycephalaGene20544.gene,MamblycephalaGene11013.gene,MamblycephalaGene22298.gene,MamblycephalaGene16092.gene,MamblycephalaGene11387.gene,MamblycephalaGene08937.gene,MamblycephalaGene09652.gene,MamblycephalaGene19396.gene,MamblycephalaGene15068.gene,MamblycephalaGene09419.gene,MamblycephalaGene24018.gene,MamblycephalaGene21350.gene,MamblycephalaGene10254.gene,Mamblyc…
GO:0065007	biological regulation	biological_process	0.92991	1	5	28	5350	19312	MamblycephalaGene10254.gene,MamblycephalaGene16568.gene,MamblycephalaGene24018.gene,MamblycephalaGene17795.gene,MamblycephalaGene16092.gene
GO:0022857	transmembrane transporter activity	molecular_function	0.9363	1	1	28	1604	19312	MamblycephalaGene11387.gene
GO:0005215	transporter activity	molecular_function	0.95648	1	1	28	1818	19312	MamblycephalaGene11387.gene
GO:0043234	protein complex	cellular_component	0.95969	1	1	28	1928	19312	MamblycephalaGene10254.gene
GO:0050794	regulation of cellular process	biological_process	0.96403	1	4	28	5084	19312	MamblycephalaGene24018.gene,MamblycephalaGene10254.gene,MamblycephalaGene16092.gene,MamblycephalaGene17795.gene
GO:0050789	regulation of biological process	biological_process	0.96935	1	4	28	5209	19312	MamblycephalaGene24018.gene,MamblycephalaGene10254.gene,MamblycephalaGene16092.gene,MamblycephalaGene17795.gene
GO:0050896	response to stimulus	biological_process	0.98792	1	2	28	3978	19312	MamblycephalaGene13185.gene,MamblycephalaGene11387.gene
GO:0051716	cellular response to stimulus	biological_process	0.99551	1	1	28	3325	19312	MamblycephalaGene13185.gene
