# Supplementary material for: Identification and Characterization of Novel circRNAs Involved in Muscle Growth of Blunt Snout Bream (Megalobrama amblycephala)
Source: Int J Mol Sci. 2021 Sep 17;22(18):10056. doi: 10.3390/ijms221810056 (PMC8467684; doi:10.3390/ijms221810056)
Supplement: Supplementary file 1 [file ijms-22-10056-s001.zip › Table S2.xlsx]

## Sheet: FG_M1_vs_SG_M1.DEG_KEGG_pathway
##Databases: KEGG PATHWAY
##Statistical test method: hypergeometric test / Fisher's exact test
##FDR correction method: Benjamini and Hochberg
Table S2. KEGG pathways enriched by host genes that generated DE circRNAs between FG and SG groups
#Term	Database	ID	Input number	Background number	p-value	Corrected p-value	Input	Hyperlink
Adherens junction	KEGG PATHWAY	dre04520	3	104	0.000408337	0.00490005	MamblycephalaGene17363.gene|MamblycephalaGene11013.gene|MamblycephalaGene19396.gene	http://www.genome.jp/kegg-bin/show_pathway?dre04520/dre:553341%09red/dre:407620%09red/dre:552980%09red
Cysteine and methionine metabolism	KEGG PATHWAY	dre00270	2	44	0.00182607	0.0109564	MamblycephalaGene13466.gene|MamblycephalaGene21852.gene	http://www.genome.jp/kegg-bin/show_pathway?dre00270/dre:553187%09red/dre:553189%09red
Glycosaminoglycan degradation	KEGG PATHWAY	dre00531	1	24	0.0343068	0.137227	MamblycephalaGene10772.gene	http://www.genome.jp/kegg-bin/show_pathway?dre00531/dre:562573%09red
Notch signaling pathway	KEGG PATHWAY	dre04330	1	58	0.0791892	0.237568	MamblycephalaGene24018.gene	http://www.genome.jp/kegg-bin/show_pathway?dre04330/dre:563306%09red
RNA degradation	KEGG PATHWAY	dre03018	1	81	0.108429	0.260231	MamblycephalaGene15068.gene	http://www.genome.jp/kegg-bin/show_pathway?dre03018/dre:100007313%09red
Melanogenesis	KEGG PATHWAY	dre04916	1	137	0.176011	0.310091	MamblycephalaGene16092.gene	http://www.genome.jp/kegg-bin/show_pathway?dre04916/dre:791169%09red
Tight junction	KEGG PATHWAY	dre04530	1	174	0.217986	0.310091	MamblycephalaGene17363.gene	http://www.genome.jp/kegg-bin/show_pathway?dre04530/dre:407620%09red
Protein processing in endoplasmic reticulum	KEGG PATHWAY	dre04141	1	184	0.22898	0.310091	MamblycephalaGene10254.gene	http://www.genome.jp/kegg-bin/show_pathway?dre04141/dre:334633%09red
Adrenergic signaling in cardiomyocytes	KEGG PATHWAY	dre04261	1	199	0.245198	0.310091	MamblycephalaGene16092.gene	http://www.genome.jp/kegg-bin/show_pathway?dre04261/dre:791169%09red
Metabolic pathways	KEGG PATHWAY	dre01100	3	1269	0.258409	0.310091	MamblycephalaGene13466.gene|MamblycephalaGene10772.gene|MamblycephalaGene21852.gene	http://www.genome.jp/kegg-bin/show_pathway?dre01100/dre:553187%09red/dre:562573%09red/dre:553189%09red
Focal adhesion	KEGG PATHWAY	dre04510	1	251	0.298972	0.318677	MamblycephalaGene19396.gene	http://www.genome.jp/kegg-bin/show_pathway?dre04510/dre:552980%09red
Regulation of actin cytoskeleton	KEGG PATHWAY	dre04810	1	271	0.318677	0.318677	MamblycephalaGene19396.gene	http://www.genome.jp/kegg-bin/show_pathway?dre04810/dre:552980%09red
