# Supplementary material for: Identification and Characterization of Novel circRNAs Involved in Muscle Growth of Blunt Snout Bream (Megalobrama amblycephala)
Source: Int J Mol Sci. 2021 Sep 17;22(18):10056. doi: 10.3390/ijms221810056 (PMC8467684; doi:10.3390/ijms221810056)
Supplement: Supplementary file 1 [file ijms-22-10056-s001.zip › Table S3.xlsx]

## Sheet: circRNA_miRNA_mRNA.KEGG_patway_
##Databases: KEGG PATHWAY
##Statistical test method: hypergeometric test / Fisher's exact test
##FDR correction method: Benjamini and Hochberg
Table S3. KEGG analysis of the target mRNAs of miRNAs sponged by circRNA
#Term	Database	ID	Input number	Background number	p-value	Corrected p-value	Input	KEGG_ID/KO	Entrez_ID	Hyperlink
Apoptosis	KEGG PATHWAY	dre04210	2	98	0.0297329	0.360695	MamblycephalaGene20391.gene|MamblycephalaGene14755.gene	dre:415099|dre:557176|	415099|557176|	http://www.genome.jp/kegg-bin/show_pathway?dre04210/dre:557176%09red/dre:415099%09red
Toll-like receptor signaling pathway	KEGG PATHWAY	dre04620	2	103	0.032524	0.360695	MamblycephalaGene20391.gene|MamblycephalaGene14755.gene	dre:415099|dre:557176|	415099|557176|	http://www.genome.jp/kegg-bin/show_pathway?dre04620/dre:557176%09red/dre:415099%09red
Glycosaminoglycan biosynthesis - keratan sulfate	KEGG PATHWAY	dre00533	1	16	0.0449911	0.360695	MamblycephalaGene09859.gene	dre:407659|	407659|	http://www.genome.jp/kegg-bin/show_pathway?dre00533/dre:407659%09red
Glycosphingolipid biosynthesis - lacto and neolacto series	KEGG PATHWAY	dre00601	1	28	0.0755611	0.360695	MamblycephalaGene09859.gene	dre:407659|	407659|	http://www.genome.jp/kegg-bin/show_pathway?dre00601/dre:407659%09red
Other types of O-glycan biosynthesis	KEGG PATHWAY	dre00514	1	39	0.102748	0.360695	MamblycephalaGene09859.gene	dre:407659|	407659|	http://www.genome.jp/kegg-bin/show_pathway?dre00514/dre:407659%09red
Cytosolic DNA-sensing pathway	KEGG PATHWAY	dre04623	1	39	0.102748	0.360695	MamblycephalaGene20391.gene	dre:415099|	415099|	http://www.genome.jp/kegg-bin/show_pathway?dre04623/dre:415099%09red
Cysteine and methionine metabolism	KEGG PATHWAY	dre00270	1	44	0.114849	0.360695	MamblycephalaGene10444.gene	dre:447941|	447941|	http://www.genome.jp/kegg-bin/show_pathway?dre00270/dre:447941%09red
NOD-like receptor signaling pathway	KEGG PATHWAY	dre04621	1	48	0.124415	0.360695	MamblycephalaGene20391.gene	dre:415099|	415099|	http://www.genome.jp/kegg-bin/show_pathway?dre04621/dre:415099%09red
Focal adhesion	KEGG PATHWAY	dre04510	2	251	0.148843	0.360695	MamblycephalaGene22680.gene|MamblycephalaGene14755.gene	dre:30429|dre:557176|	30429|557176|	http://www.genome.jp/kegg-bin/show_pathway?dre04510/dre:557176%09red/dre:30429%09red
RIG-I-like receptor signaling pathway	KEGG PATHWAY	dre04622	1	59	0.150207	0.360695	MamblycephalaGene20391.gene	dre:415099|	415099|	http://www.genome.jp/kegg-bin/show_pathway?dre04622/dre:415099%09red
Hedgehog signaling pathway	KEGG PATHWAY	dre04340	1	62	0.157112	0.360695	MamblycephalaGene20243.gene	dre:568184|	568184|	http://www.genome.jp/kegg-bin/show_pathway?dre04340/dre:568184%09red
Regulation of actin cytoskeleton	KEGG PATHWAY	dre04810	2	271	0.167828	0.360695	MamblycephalaGene22680.gene|MamblycephalaGene14755.gene	dre:30429|dre:557176|	30429|557176|	http://www.genome.jp/kegg-bin/show_pathway?dre04810/dre:557176%09red/dre:30429%09red
PPAR signaling pathway	KEGG PATHWAY	dre03320	1	68	0.17076	0.360695	MamblycephalaGene10475.gene	dre:393831|	393831|	http://www.genome.jp/kegg-bin/show_pathway?dre03320/dre:393831%09red
mTOR signaling pathway	KEGG PATHWAY	dre04150	1	74	0.184194	0.360695	MamblycephalaGene14755.gene	dre:557176|	557176|	http://www.genome.jp/kegg-bin/show_pathway?dre04150/dre:557176%09red
Adipocytokine signaling pathway	KEGG PATHWAY	dre04920	1	84	0.206116	0.360695	MamblycephalaGene20391.gene	dre:415099|	415099|	http://www.genome.jp/kegg-bin/show_pathway?dre04920/dre:415099%09red
VEGF signaling pathway	KEGG PATHWAY	dre04370	1	86	0.210431	0.360695	MamblycephalaGene14755.gene	dre:557176|	557176|	http://www.genome.jp/kegg-bin/show_pathway?dre04370/dre:557176%09red
Phosphatidylinositol signaling system	KEGG PATHWAY	dre04070	1	90	0.218994	0.360695	MamblycephalaGene14755.gene	dre:557176|	557176|	http://www.genome.jp/kegg-bin/show_pathway?dre04070/dre:557176%09red
Salmonella infection	KEGG PATHWAY	dre05132	1	101	0.242079	0.364662	MamblycephalaGene20391.gene	dre:415099|	415099|	http://www.genome.jp/kegg-bin/show_pathway?dre05132/dre:415099%09red
ErbB signaling pathway	KEGG PATHWAY	dre04012	1	107	0.25439	0.364662	MamblycephalaGene14755.gene	dre:557176|	557176|	http://www.genome.jp/kegg-bin/show_pathway?dre04012/dre:557176%09red
Progesterone-mediated oocyte maturation	KEGG PATHWAY	dre04914	1	110	0.260473	0.364662	MamblycephalaGene14755.gene	dre:557176|	557176|	http://www.genome.jp/kegg-bin/show_pathway?dre04914/dre:557176%09red
Jak-STAT signaling pathway	KEGG PATHWAY	dre04630	1	122	0.284327	0.379102	MamblycephalaGene14755.gene	dre:557176|	557176|	http://www.genome.jp/kegg-bin/show_pathway?dre04630/dre:557176%09red
FoxO signaling pathway	KEGG PATHWAY	dre04068	1	170	0.372496	0.439976	MamblycephalaGene14755.gene	dre:557176|	557176|	http://www.genome.jp/kegg-bin/show_pathway?dre04068/dre:557176%09red
Tight junction	KEGG PATHWAY	dre04530	1	174	0.379349	0.439976	MamblycephalaGene22680.gene	dre:30429|	30429|	http://www.genome.jp/kegg-bin/show_pathway?dre04530/dre:30429%09red
Insulin signaling pathway	KEGG PATHWAY	dre04910	1	176	0.382747	0.439976	MamblycephalaGene14755.gene	dre:557176|	557176|	http://www.genome.jp/kegg-bin/show_pathway?dre04910/dre:557176%09red
Herpes simplex infection	KEGG PATHWAY	dre05168	1	182	0.392836	0.439976	MamblycephalaGene20391.gene	dre:415099|	415099|	http://www.genome.jp/kegg-bin/show_pathway?dre05168/dre:415099%09red
Adrenergic signaling in cardiomyocytes	KEGG PATHWAY	dre04261	1	199	0.42056	0.452911	MamblycephalaGene14755.gene	dre:557176|	557176|	http://www.genome.jp/kegg-bin/show_pathway?dre04261/dre:557176%09red
MAPK signaling pathway	KEGG PATHWAY	dre04010	1	320	0.58533	0.607009	MamblycephalaGene20391.gene	dre:415099|	415099|	http://www.genome.jp/kegg-bin/show_pathway?dre04010/dre:415099%09red
Metabolic pathways	KEGG PATHWAY	dre01100	2	1269	0.871795	0.871795	MamblycephalaGene09859.gene|MamblycephalaGene10444.gene	dre:407659|dre:447941|	407659|447941|	http://www.genome.jp/kegg-bin/show_pathway?dre01100/dre:407659%09red/dre:447941%09red
